# Supplementary material for: Boosting of Redox-Active Polyimide Porous Organic Polymers with Multi-Walled Carbon Nanotubes towards Pseudocapacitive Energy Storage
Source: Nanomaterials (Basel). 2024 Aug 26;14(17):1388. doi: 10.3390/nano14171388 (PMC11397463; doi:10.3390/nano14171388)
Supplement: Supplementary file 1 [file nanomaterials-14-01388-s001.zip]

Archive with 1 entries (1 files):
- nanomaterials-3154960-supplementary.docx
